# Supplementary material for: Characterization of a Bacterium Isolated from Hydrolyzed Instant Sea Cucumber Apostichopus japonicus Using Whole-Genome Sequencing and Metabolomics
Source: Foods. 2024 Nov 17;13(22):3662. doi: 10.3390/foods13223662 (PMC11593622; doi:10.3390/foods13223662)
Supplement: Supplementary file 1 [file foods-13-03662-s001.zip]

Archive with 1 entries (1 files):
- foods-3290428-supplementary.pdf
